# Supplementary material for: Movement Behaviors and Bone Biomarkers in Young Pediatric Cancer Survivors: A Cross-Sectional Analysis of the iBoneFIT Project
Source: Nutrients. 2024 Nov 16;16(22):3914. doi: 10.3390/nu16223914 (PMC11597045; doi:10.3390/nu16223914)
Supplement: Supplementary file 1 [file nutrients-16-03914-s001.zip]

Archive with 1 entries (1 files):
- nutrients-3269479-supplementary.pdf
